# Supplementary material for: Investigating the Gut Microbiota Composition of Individuals with Attention-Deficit/Hyperactivity Disorder and Association with Symptoms
Source: Microorganisms. 2020 Mar 13;8(3):406. doi: 10.3390/microorganisms8030406 (PMC7143990; doi:10.3390/microorganisms8030406)
Supplement: Supplementary file 1 [file microorganisms-08-00406-s001.zip]

Archive with 1 entries (1 files):
- microorganisms-1223051-supplementary.pdf
